# Supplementary material for: Acute Gastroenteritis Associated with Norovirus GII.8[P8], Thailand, 2023
Source: Emerg Infect Dis. 2024 Jan;30(1):194–7. doi: 10.3201/eid3001.231264 (PMC10756372; doi:10.3201/eid3001.231264)
Supplement: Appendix 2 — Amino acid substitutions for investigation of acute gastroenteritis associated with norovirus GII.8[P8], Thailand, 2023. [file 23-1264-Techapp-s2.xlsx]

## Sheet: Sheet1
Article DOI: https://doi.org/10.3201/eid3001.231264
Acute Gastroenteritis Associated with Norovirus GII.8[P8], Thailand, 2023
Appendix 2
Appendix 2 Table. Amino acid substitutions identified throughout the genomes of norovirus GII.8[P8] strains in this study. Residues unique to the Thai strains are highlighted in gray.
Strain and site	ORF1																				ORF2					ORF3
	p48									NTPase	p22					VPg	Pro			RdRp	VP1					VP2
	70	93	96	110	130	170	207	240	308	352	771	855	856	861	868	990	1042	1044	1074	1265	47	292	304	396	479	15	65	76	142	170	174	181	228	229	230	257
GII/Hu/JP/2002/SaitamaU25 (AB039780)	G	D	H	N	L	E	S	Y	A	I	I	S	N	T	A	K	K	I	P	K	I	T	V	S	T	T	R	T	S	V	P	T	R	E	I	A
GII/Hu/CN/2017/GZ2017-L601 (MK213549)	G	D	H	N	L	E	S	Y	A	I	I	S	N	T	A	K	K	I	P	K	I	T	V	S	T	T	R	T	S	V	P	T	R	E	I	A
GII/Hu/CA/2018/BMH 18–086 (MW661257)	G	D	H	N	L	E	S	Y	A	I	I	S	N	T	A	K	K	I	P	K	I	T	V	S	T	T	R	T	S	V	P	T	R	E	I	A
GII/Hu/U.S./2020/CA-RGDS-1153 (OP686904)	G	D	H	N	L	E	S	Y	A	I	I	S	N	T	A	K	K	I	P	K	I	T	V	S	T	T	R	T	S	V	P	T	R	E	I	A
GII/Hu/TH/2018/B4899	G	D	H	N	L	E	S	Y	A	I	I	G	N	T	A	K	K	I	P	K	I	T	V	S	T	T	R	T	S	V	P	T	R	E	I	V
GII/Hu/TH/2018/B5182	G	D	H	N	L	E	S	H	A	I	I	G	N	I	A	K	K	I	P	K	I	T	V	S	T	T	R	T	S	V	P	T	R	E	I	V
GII/Hu/TH/2018/B6213	G	D	H	N	L	E	S	Y	V	I	I	S	N	T	A	R	K	I	P	R	I	T	A	S	T	T	R	T	P	V	P	T	R	E	I	A
GII/Hu/TH/2019/B6941	G	D	H	N	L	E	S	Y	A	I	I	S	N	T	A	K	R	I	P	K	I	T	V	S	T	T	R	T	S	V	P	T	R	E	I	A
GII/Hu/TH/2020/B7634	G	D	H	N	L	E	S	Y	A	I	I	S	N	T	A	K	K	I	P	K	I	T	V	S	T	T	R	T	S	V	P	T	R	E	I	A
GII/Hu/TH/2023/B9202	G	D	H	N	L	E	S	Y	V	I	I	S	N	T	A	R	K	I	S	K	I	A	V	G	S	S	R	T	S	A	P	A	R	E	I	A
GII/Hu/TH/2023/B9256	D	D	H	N	V	E	S	Y	V	I	I	N	N	T	A	K	K	I	P	K	V	T	V	S	T	T	K	I	S	V	S	T	K	D	I	A
GII/Hu/TH/2023/B9804	G	G	Y	S	L	E	N	Y	V	V	V	S	D	T	T	R	K	V	P	K	I	T	V	G	S	S	R	T	S	V	P	T	K	E	V	A
GII/Hu/TH/2023/B10039	G	D	Y	N	L	Q	N	Y	V	V	V	S	N	T	A	R	K	V	P	K	I	T	V	G	S	S	R	T	S	V	P	T	K	E	I	A
GII/Hu/TH/2023/B10069	G	D	Y	N	L	Q	N	Y	V	V	V	S	N	T	A	R	K	V	P	K	I	T	V	G	S	S	R	T	S	V	P	T	K	E	I	A
